# Supplementary material for: A Simple Assay to Assess Salmonella Typhimurium Impact on Performance and Immune Status of Growing Pigs after Different Inoculation Doses
Source: Microorganisms. 2023 Feb 10;11(2):446. doi: 10.3390/microorganisms11020446 (PMC9962513; doi:10.3390/microorganisms11020446)
Supplement: Supplementary file 1 [file microorganisms-11-00446-s001.zip]

Archive with 1 entries (1 files):
- microorganisms-2182300-supplementary.pdf
